# Supplementary material for: Genetic-based dissection of resistance to bacterial leaf streak in rice by GWAS
Source: BMC Plant Biol. 2023 Aug 18;23:396. doi: 10.1186/s12870-023-04412-7 (PMC10436437; doi:10.1186/s12870-023-04412-7)
Supplement: Supplementary file 2 — Additional file 2: Table S1. Description of 747 rice accessions. [file 12870_2023_4412_MOESM2_ESM.xlsx]

## Sheet: Sheet1
Table S1 Description of 747 rice accessions.
ID	Name	Subpopulation based on PC analysis	Variety name	Country_Origin_supplied	Source
1	CH1305	Japonica	Nippinbare	Japan	Mini-core collections
2	CH1001	Japonica	Jianghuadao	North Korea	Mini-core collections
3	CH1002	Japonica	Qingjinzaosheng	North Korea	Mini-core collections
4	CH1003	Japonica	Heibiao	China	Mini-core collections
5	CH1004	Japonica	Sansuijin	China	Mini-core collections
6	CH1005	Japonica	Zaoshengbai	China	Mini-core collections
7	CH1006	Japonica	Zhuyuan	Japan	Mini-core collections
8	CH1007	Japonica	Xihai112	-	Mini-core collections
9	CH1008	Japonica	Qiuguangtengxi 104	Japan	Mini-core collections
10	CH1009	Japonica	Wanshi	Japan	Mini-core collections
11	CH1010	Japonica	Ailuyu	Japan	Mini-core collections
12	CH1011	Indica	Aiyisi	-	Mini-core collections
13	CH1012	Indica	Yikong	Vietnam	Mini-core collections
14	CH1013	Indica	Tianhandao	Vietnam	Mini-core collections
15	CH1014	Japonica	Baxiang	Vietnam	Mini-core collections
16	CH1015	Indica	Vietnam Zaodao	Vietnam	Mini-core collections
17	CH1016	Indica	Malaihong	Malaysia	Mini-core collections
18	CH1017	Indica	CO 22	India	Mini-core collections
19	CH1018	Indica	2037 (Rajahamsal)	India	Mini-core collections
20	CH1019	Indica	Sri Lanka 1	Sri Lanka	Mini-core collections
21	CH1020	Japonica	Hongse 90	Russia	Mini-core collections
22	CH1021	Japonica	Wuziluosi 215	Soviet_Union	Mini-core collections
23	CH1022	Indica	Kahamu	Romania	Mini-core collections
24	CH1023	Japonica	Aomierte 168	Hungary	Mini-core collections
25	CH1024	Japonica	Aerjituo	Bulgaria	Mini-core collections
26	CH1025	Japonica	Aerbaniya	-	Mini-core collections
27	CH1026	Japonica	Linguo	Italy	Mini-core collections
28	CH1027	Japonica	American Huangkedao	United_States	Mini-core collections
29	CH1028	Indica	Buleida A-75	Mexico	Mini-core collections
30	CH1029	Japonica	Jineiyadao	Guinea	Mini-core collections
31	CH1030	Indica	Seln 244A6-20	Australia	Mini-core collections
32	CH1031	Japonica	Shuiyuan137	-	Mini-core collections
33	CH1032	Japonica	Gaoliqiu	North Korea	Mini-core collections
34	CH1033	Japonica	Khao Mack Kheua	-	Mini-core collections
35	CH1034	Indica	Xianluosichi	Thailand	Mini-core collections
36	CH1035	Japonica	Djanda Mandja	Indonesia	Mini-core collections
37	CH1037	Indica	Padi Ladang Ase Polo Komek	Indonesia	Mini-core collections
38	CH1038	Indica	Tjantajan	Indonesia	Mini-core collections
39	CH1039	Indica	C 894-21	Philippines	Mini-core collections
40	CH1040	Indica	IR 50	-	Mini-core collections
41	CH1041	Indica	IR 10179-23-1-3	Philippines	Mini-core collections
42	CH1042	Indica	NR 10045-20-3-2	-	Mini-core collections
43	CH1043	Indica	B96-Tk-23-5-5-2-2-2	-	Mini-core collections
44	CH1044	Indica	Dumai	India	Mini-core collections
45	CH1045	Indica	Jaibattey	India	Mini-core collections
46	CH1046	Indica	Ngatsin	India	Mini-core collections
47	CH1047	Indica	RNR 67580	-	Mini-core collections
48	CH1048	Indica	Rohini	India	Mini-core collections
49	CH1049	Indica	BW 293-2	Sri Lanka	Mini-core collections
50	CH1050	Indica	BRC 25-146-2-1	Bangladesh	Mini-core collections
51	CH1051	Japonica	Basmati 443	-	Mini-core collections
52	CH1052	Indica	Kalijira 245	-	Mini-core collections
53	CH1053	Japonica	Xiong7	-	Mini-core collections
54	CH1054	Japonica	Albania Rice	Albania	Mini-core collections
55	CH1055	Japonica	Keluoduo B	France	Mini-core collections
56	CH1056	Indica	American Rice	United_States	Mini-core collections
57	CH1057	Indica	P1790-5-1M-4-5M-1B-3M-B	Columbia	Mini-core collections
58	CH1058	Japonica	IAC 150/76	-	Mini-core collections
59	CH1059	Japonica	Jijucas Claro	Brazil	Mini-core collections
60	CH1060	Japonica	Nanoay P.A	Argentina	Mini-core collections
61	CH1061	Japonica	Nabated A Smar	Egypt	Mini-core collections
62	CH1062	Indica	IRAT 10	Ivory Coast	Mini-core collections
63	CH1063	Indica	K 24	Uganda	Mini-core collections
64	CH1064	Indica	71011	Australia	Mini-core collections
65	CH1065	Indica	Inga	-	Mini-core collections
66	CH1066	Indica	Pelde	-	Mini-core collections
67	CH1067	Japonica	YR 83-23-11	Australia	Mini-core collections
68	CH1068	Indica	Santiannuo	Japan	Mini-core collections
69	CH1069	Japonica	Chimao	Japan	Mini-core collections
70	CH1070	Japonica	Gongchengxiang	Japan	Mini-core collections
71	CH1071	Japonica	Qiutianxiaoting	Japan	Mini-core collections
72	CH1072	Japonica	Zhenfu 8	Japan	Mini-core collections
73	CH1073	Japonica	Qingnuo Kyohatamochi	Japan	Mini-core collections
74	CH1074	Indica	CHANH 148	Vietnam	Mini-core collections
75	CH1075	Indica	SLK 2-18-2	Laos	Mini-core collections
76	CH1076	Indica	CISOKAN	Indonesia	Mini-core collections
77	CH1077	Indica	Zacaodao 13	Nepal	Mini-core collections
78	CH1078	Indica	BR 2029-2-2-2	-	Mini-core collections
79	CH1079	Indica	JC 78	-	Mini-core collections
80	CH1080	Indica	JHONA 349	-	Mini-core collections
81	CH1081	Indica	RP 1570-44-1	India	Mini-core collections
82	CH1082	Indica	GZ 1368-5-4	Egypt	Mini-core collections
83	CH1083	Japonica	IRAT 36	Ivory Coast	Mini-core collections
84	CH1084	Japonica	IRAT 266	-	Mini-core collections
85	CH1085	Japonica	IRAT 669	Ivory Coast	Mini-core collections
86	CH1086	Japonica	ITA 221	Nigeria	Mini-core collections
87	CH1087	Indica	J 34	Madagascar	Mini-core collections
88	CH1088	Japonica	80A60YR71009-1-5	Australia	Mini-core collections
89	CH1089	Japonica	80A90YR72078-25	-	Mini-core collections
90	CH1090	Japonica	80 A 97 YR 303-304-1-3	Australia	Mini-core collections
91	CH1091	Japonica	80050 YR 72136-43	Australia	Mini-core collections
92	CH1092	Japonica	YR 196	Australia	Mini-core collections
93	CH1093	Indica	R42	Phillipines	Mini-core collections
94	CH1094	Indica	C.MEDIO 7	Cuba	Mini-core collections
95	CH1095	Indica	ECIA 179-S13	Cuba	Mini-core collections
96	CH1096	Indica	PMS 10B	India	Mini-core collections
97	CH1097	Japonica	Tieganwu	China	Mini-core collections
98	CH1098	Japonica	Xiushui 115	China	Mini-core collections
99	CH1099	Indica	Erjiunan 1	China	Mini-core collections
100	CH1100	Indica	Nanjing 11	China	Mini-core collections
101	CH1101	Indica	Aijiaonante	China	Mini-core collections
102	CH1102	Indica	Guangluai 4	China	Mini-core collections
103	CH1103	Indica	Nantehao	China	Mini-core collections
104	CH1104	Indica	Guizhao 2	China	Mini-core collections
105	CH1105	Japonica	Taidongludao	China	Mini-core collections
106	CH1106	Indica	Taizhongxianxuan 2	China	Mini-core collections
107	CH1107	Indica	Jiefangxian	China	Mini-core collections
108	CH1108	Japonica	Hongmisandan	China	Mini-core collections
109	CH1109	Indica	Xiangzaoxian 7	China	Mini-core collections
110	CH1110	Indica	Huangsiguizhan	China	Mini-core collections
111	CH1111	Indica	Jinyou 1	China	Mini-core collections
112	CH1112	Indica	Chengnongshuijing	China	Mini-core collections
113	CH1113	Japonica	Guangkexiangnuo	China	Mini-core collections
114	CH1114	Indica	Baoxie 123B	China	Mini-core collections
115	CH1115	Indica	Biwusheng	China	Mini-core collections
116	CH1116	Indica	Funingzipigengzi	China	Mini-core collections
117	CH1117	Japonica	Longhuamaohu	China	Mini-core collections
118	CH1118	Japonica	Gaoyangdiandao dahongmang	China	Mini-core collections
119	CH1119	Japonica	Dandongludao	China	Mini-core collections
120	CH1120	Japonica	Laoguangtou 83	China	Mini-core collections
121	CH1121	Japonica	Baimaodao	-	Mini-core collections
122	CH1122	Japonica	Muxiqiu	China	Mini-core collections
123	CH1124	Japonica	Youmangzaodao	-	Mini-core collections
124	CH1125	Japonica	Cunsanli	China	Mini-core collections
125	CH1126	Indica	Qiuqianbai	China	Mini-core collections
126	CH1127	Japonica	Feidongtangdao	-	Mini-core collections
127	CH1128	Indica	Jinxibai2	China	Mini-core collections
128	CH1129	Indica	Taishannuo	China	Mini-core collections
129	CH1130	Indica	Aihechi	China	Mini-core collections
130	CH1131	Indica	Jinbaoyin	China	Mini-core collections
131	CH1132	Indica	Minbeiwanxian	China	Mini-core collections
132	CH1133	Indica	Lucaihao	China	Mini-core collections
133	CH1134	Japonica	Yizhixiang	China	Mini-core collections
134	CH1136	Indica	Simiao	-	Mini-core collections
135	CH1137	Indica	Esiniu	China	Mini-core collections
136	CH1139	Indica	Nanxiongzaoyouzhan	China	Mini-core collections
137	CH1140	Indica	Baikehualuo	-	Mini-core collections
138	CH1141	Indica	Heidu 4	China	Mini-core collections
139	CH1142	Japonica	Chikenuo	China	Mini-core collections
140	CH1144	Indica	Qiyuexian	China	Mini-core collections
141	CH1145	Indica	Dongtingwanxian	China	Mini-core collections
142	CH1146	Indica	Liuyenian	China	Mini-core collections
143	CH1147	Indica	Xuanenchangtanqingzhan	China	Mini-core collections
144	CH1148	Japonica	Bawangbian 1	China	Mini-core collections
145	CH1149	Indica	Xugunuo	China	Mini-core collections
146	CH1150	Japonica	Muguanuo	China	Mini-core collections
147	CH1151	Japonica	Hongqi 5	China	Mini-core collections
148	CH1152	Indica	Hanmadao4	China	Mini-core collections
149	CH1153	Japonica	Xibaizhan	-	Mini-core collections
150	CH1154	Japonica	Nantiangangjiugu	-	Mini-core collections
151	CH1155	Indica	Zhongnong 4	China	Mini-core collections
152	CH1156	Indica	Honggu	China	Mini-core collections
153	CH1157	Indica	Sankecun	-	Mini-core collections
154	CH1158	Indica	San**Qishiluo	China	Mini-core collections
155	CH1159	Indica	Qitoubaigu3	China	Mini-core collections
156	CH1160	Japonica	Benbanggu	-	Mini-core collections
157	CH1161	Indica	Zimi	China	Mini-core collections
158	CH1162	Indica	Xiaohonggu	China	Mini-core collections
159	CH1163	Japonica	Wuzidui	China	Mini-core collections
160	CH1164	Indica	Gongju 73	China	Mini-core collections
161	CH1165	Indica	Qitougu	China	Mini-core collections
162	CH1166	Indica	Zinuo	China	Mini-core collections
163	CH1167	Indica	Mowangguneiza	China	Mini-core collections
164	CH1168	Indica	Haolai	China	Mini-core collections
165	CH1169	Indica	Jinzhinuo4	China	Mini-core collections
166	CH1170	Indica	Jiienuo	China	Mini-core collections
167	CH1171	Indica	Fanhaopi	China	Mini-core collections
168	CH1173	Indica	Beizinuo	China	Mini-core collections
169	CH1174	Japonica	Zegu	-	Mini-core collections
170	CH1175	Japonica	Magunuo	-	Mini-core collections
171	CH1178	Indica	Maweizhan	-	Mini-core collections
172	CH1179	Japonica	Hongkezhenuo	China	Mini-core collections
173	CH1180	Japonica	Cungunuo	China	Mini-core collections
174	CH1181	Indica	Younian	China	Mini-core collections
175	CH1182	Japonica	Guantuibaihe 1	China	Mini-core collections
176	CH1183	Japonica	Yangkenuo	China	Mini-core collections
177	CH1184	Japonica	Maguzi	China	Mini-core collections
178	CH1185	Japonica	Laohongdao	China	Mini-core collections
179	CH1186	Indica	Jiabala	India	Mini-core collections
180	CH1187	Japonica	Heimangdao	China	Mini-core collections
181	CH1188	Japonica	Putaohuang	-	Mini-core collections
182	CH1189	Indica	Menjiagao 1	China	Mini-core collections
183	CH1190	Indica	Baoxuan 21	China	Mini-core collections
184	CH1191	Indica	Wenxiangnuo	China	Mini-core collections
185	CH1192	Japonica	Haobuka	-	Mini-core collections
186	CH1193	Indica	Dawannuo	China	Mini-core collections
187	CH1194	Indica	Xianggu	China	Mini-core collections
188	CH1195	Japonica	Haobayong 1	China	Mini-core collections
189	CH1196	Japonica	Lengshuigu 2	China	Mini-core collections
190	CH1197	Indica	Menjiading 2	China	Mini-core collections
191	CH1198	Japonica	Huangpinuo	China	Mini-core collections
192	CH1199	Japonica	Banjiemang2	China	Mini-core collections
193	CH1200	Japonica	Babaili	-	Mini-core collections
194	CH1201	Indica	Feienuo2	-	Mini-core collections
195	CH1202	Japonica	Zimangfeie	China	Mini-core collections
196	CH1203	Indica	Dongtingwanxian	-	Mini-core collections
197	CH1204	Indica	Liusha 1	China	Mini-core collections
198	CH1205	Indica	Chenwan 3	China	Mini-core collections
199	CH1208	Indica	Chengduai 3	China	Mini-core collections
200	CH1209	Indica	Aimakang	China	Mini-core collections
201	CH1210	Indica	Shufeng 101	China	Mini-core collections
202	CH1211	Japonica	Lixingeng	China	Mini-core collections
203	CH1212	Japonica	Heijing2	-	Mini-core collections
204	CH1213	Indica	Ergangai	China	Mini-core collections
205	CH1214	Indica	Guangluai 15-1	China	Mini-core collections
206	CH1215	Indica	Hongwan 1	China	Mini-core collections
207	CH1216	Indica	Xiangaizao 10hao	China	Mini-core collections
208	CH1217	Indica	Xiangwanxian 1	China	Mini-core collections
209	CH1219	Indica	Luke 3	China	Mini-core collections
210	CH1220	Indica	Aituogu 151	China	Mini-core collections
211	CH1221	Japonica	Zhonghua 8	China	Mini-core collections
212	CH1222	Japonica	Jindao 1	China	Mini-core collections
213	CH1223	Japonica	Liaogeng 287	China	Mini-core collections
214	CH1224	Indica	Zaoshuxiangheimi	China	Mini-core collections
215	CH1225	Indica	Momi	China	Mini-core collections
216	CH1226	Japonica	Geng 87-304	China	Mini-core collections
217	CH1227	Indica	Xiangwanxian 3	China	Mini-core collections
218	CH1228	Indica	Zhendao 232	China	Mini-core collections
219	CH1229	Indica	Zaoxian 240	China	Mini-core collections
220	CH1230	Indica	Dangyu 5	China	Mini-core collections
221	CH1231	Japonica	Zhengdao 5	China	Mini-core collections
222	CH1232	Indica	Sibeitizhao 6	China	Mini-core collections
223	CH1233	Indica	Hongainuo	China	Mini-core collections
224	CH1234	Indica	Wanlixian	China	Mini-core collections
225	CH1235	Indica	Aizizhan	China	Mini-core collections
226	CH1236	Indica	Xiaobaimi	China	Mini-core collections
227	CH1237	Indica	Yanshuichi	China	Mini-core collections
228	CH1238	Japonica	Xishi 15	China	Mini-core collections
229	CH1239	Indica	Honggenghangu3	China	Mini-core collections
230	CH1240	Japonica	Lamujia	China	Mini-core collections
231	CH1241	Japonica	Yuyannuo	China	Mini-core collections
232	CH1242	Indica	80B	Philippines	Mini-core collections
233	CH1243	Indica	Gu 154	China	Mini-core collections
234	CH1244	Indica	Gui 630	China	Mini-core collections
235	CH1245	Indica	IR 661-1	China	Mini-core collections
236	CH1246	Indica	Pei C122	China	Mini-core collections
237	CH1247	Japonica	IR661	China	Mini-core collections
238	CH1248	Japonica	Ninghui 21	China	Mini-core collections
239	CH1249	Japonica	76--1	China	Mini-core collections
240	CH1250	Japonica	Huhui 628	China	Mini-core collections
241	CH1251	Indica	Teqingxuanhui	China	Mini-core collections
242	CH1252	Indica	Huhui 91269	China	Mini-core collections
243	CH1253	Indica	JWR 221	China	Mini-core collections
244	CH1254	Indica	Hengxianliangchunbengu	-	Mini-core collections
245	CH1255	Indica	Baikehanhe	China	Mini-core collections
246	CH1256	Indica	Xiangdao	China	Mini-core collections
247	CH1257	Japonica	Shanjiugu	China	Mini-core collections
248	CH1258	Indica	Laozaogu	China	Mini-core collections
249	CH1259	Japonica	Lengshuinuo	China	Mini-core collections
250	CH1260	Indica	Haoxiang	China	Mini-core collections
251	CH1262	Indica	Jinnante B	China	Mini-core collections
252	CH1263	Indica	Zhuzhen B	China	Mini-core collections
253	CH1264	Indica	Chaoyangyihao B	China	Mini-core collections
254	CH1265	Indica	L 301B	China	Mini-core collections
255	CH1266	Japonica	Annongwangeng B	China	Mini-core collections
256	CH1267	Indica	Jinnante 43B	China	Mini-core collections
257	CH1268	Japonica	Zaoshunonghu 6	China	Mini-core collections
258	CH1269	Indica	Qingsiai 16B	China	Mini-core collections
259	CH1270	Indica	Zhenshan 97B	-	Mini-core collections
260	CH1271	Indica	Xiangai B	China	Mini-core collections
261	CH1272	Indica	Jiangnongzao 1 B	China	Mini-core collections
262	CH1273	Indica	Jinghu3 B	China	Mini-core collections
263	CH1274	Japonica	Liming B	China	Mini-core collections
264	CH1275	Indica	Dianrui 409B	China	Mini-core collections
265	CH1276	Indica	Baoxie-7B	China	Mini-core collections
266	CH1277	Indica	G Zhenshan 97B	China	Mini-core collections
267	CH1278	Indica	88B	China	Mini-core collections
268	CH1279	Indica	Baoerfu	-	Mini-core collections
269	CH1280	Japonica	Zhonglou1	-	Mini-core collections
270	CH1281	Japonica	Xingguo	China	Mini-core collections
271	CH1282	Indica	Leihuozhan	China	Mini-core collections
272	CH1283	Japonica	Taizhong 65/taizhongHR539	China	Mini-core collections
273	CH1284	Indica	Taizhongzailai 1/taizhong65	China	Mini-core collections
274	CH1285	Indica	Mamagu	China	Mini-core collections
275	CH1286	Indica	Meihuanuo	China	Mini-core collections
276	CH1288	Japonica	Shuiyuan 300Li	China	Mini-core collections
277	CH1289	Japonica	Yelicanghua	China	Mini-core collections
278	CH1290	Japonica	Weiguo	China	Mini-core collections
279	CH1291	Japonica	Baigedao	China	Mini-core collections
280	CH1293	Indica	Liushizao	China	Mini-core collections
281	CH1294	Indica	Sanbaili	China	Mini-core collections
282	CH1295	Indica	Wukezhan	China	Mini-core collections
283	CH1296	Japonica	Haomake (K)	China	Mini-core collections
284	CH1297	Indica	Qingke	China	Mini-core collections
285	CH1298	Indica	Haohuangla	China	Mini-core collections
286	CH1299	Indica	Nangaogu	China	Mini-core collections
287	CH1300	Indica	Ximaxian	-	Mini-core collections
288	CH1301	Japonica	Yuefu	-	Mini-core collections
289	CH1302	Japonica	Yuefu	China	Mini-core collections
290	CH1303	Japonica	Haogelao	-	Mini-core collections
291	SE001	Japonica	Da Li	China	International Rice Molecular Breeding Network
292	SE002	Indica	BR 11	Bangladesh	International Rice Molecular Breeding Network
293	SE003	Indica	BR 24	Bangladesh	International Rice Molecular Breeding Network
294	SE004	Japonica	93072	China	International Rice Molecular Breeding Network
295	SE005	Indica	108S	China	International Rice Molecular Breeding Network
296	SE006	Japonica	C418	China	International Rice Molecular Breeding Network
297	SE008	Indica	Chenghui 448	China	International Rice Molecular Breeding Network
298	SE009	Indica	Fengaizhan	China	International Rice Molecular Breeding Network
299	SE010	Indica	Gang 46B	China	International Rice Molecular Breeding Network
300	SE011	Japonica	Gumei 2	China	International Rice Molecular Breeding Network
301	SE012	Indica	Huagengxian 74	China	International Rice Molecular Breeding Network
302	SE013	Indica	R644	China	International Rice Molecular Breeding Network
303	SE014	Japonica	Chennong 265	China	International Rice Molecular Breeding Network
304	SE015	Indica	Y 134	China	International Rice Molecular Breeding Network
305	SE016	Japonica	Yuan jing 7	China	International Rice Molecular Breeding Network
306	SE017	Indica	Yuexiangzhan	China	International Rice Molecular Breeding Network
307	SE018	Indica	Zaoxian 14	China	International Rice Molecular Breeding Network
308	SE019	Indica	Zhong 413	China	International Rice Molecular Breeding Network
309	SE020	Indica	Zihui 100	China	International Rice Molecular Breeding Network
310	SE021	Indica	BG 90-2	Sri Lanka	International Rice Molecular Breeding Network
311	SE022	Indica	PR 106	India	International Rice Molecular Breeding Network
312	SE023	Indica	TKM 9	India	International Rice Molecular Breeding Network
313	SE024	Indica	Cisanggarung	Indonesia	International Rice Molecular Breeding Network
314	SE025	Indica	Amol3(Sana)	Iran	International Rice Molecular Breeding Network
315	SE026	Indica	Khazar	Iran	International Rice Molecular Breeding Network
316	SE027	Indica	Gayabyeo	South_Korea	International Rice Molecular Breeding Network
317	SE028	Japonica	Milyang 23	North Korea	International Rice Molecular Breeding Network
318	SE029	Indica	MR 185	Malaysia	International Rice Molecular Breeding Network
319	SE030	Indica	Hnankar	Myanmar	International Rice Molecular Breeding Network
320	SE031	Japonica	Manauthukha	Myanmar	International Rice Molecular Breeding Network
321	SE032	Indica	Shwe Thwe Yin Hyv	Myanmar	International Rice Molecular Breeding Network
322	SE033	Indica	BG 300	Sri Lanka	International Rice Molecular Breeding Network
323	SE034	Indica	BG 94-1	Sri Lanka	International Rice Molecular Breeding Network
324	SE036	Indica	OM 997	Vietnam	International Rice Molecular Breeding Network
325	SE041	Indica	IR 68552-55-3-2	Philippines	International Rice Molecular Breeding Network
326	SE042	Indica	IR 66897 B	Philippines	International Rice Molecular Breeding Network
327	SE043	Indica	IR 58025 B	Philippines	International Rice Molecular Breeding Network
328	SE044	Indica	Dhan 4	India	International Rice Molecular Breeding Network
329	SE045	Indica	Pusa (Basmati 1)	India	International Rice Molecular Breeding Network
330	SE046	Japonica	Dianjing	-	International Rice Molecular Breeding Network
331	SE047	Indica	PT 60	China	International Rice Molecular Breeding Network
332	SE048	Japonica	NAN-29-2	China	International Rice Molecular Breeding Network
333	SE049	Indica	Ai Zi DAO	China	International Rice Molecular Breeding Network
334	SE050	Indica	Babaomi	China	International Rice Molecular Breeding Network
335	SE051	Indica	Diandun 502	China	International Rice Molecular Breeding Network
336	SE052	Indica	Jiangxisimiao	China	International Rice Molecular Breeding Network
337	SE053	Indica	Linyitangdao	China	International Rice Molecular Breeding Network
338	SE054	Indica	Pengshantieganzhan	China	International Rice Molecular Breeding Network
339	SE055	Japonica	Yunguang 8	China	International Rice Molecular Breeding Network
340	SE056	Japonica	Zhongchao 123	China	International Rice Molecular Breeding Network
341	SE057	Japonica	Giza 159	Egypt	International Rice Molecular Breeding Network
342	SE058	Japonica	Milagrosa, Zawa Banday	Philippines	International Rice Molecular Breeding Network
343	SE059	Indica	Basmati	India	International Rice Molecular Breeding Network
344	SE060	Indica	Bhavani	India	International Rice Molecular Breeding Network
345	SE062	Indica	Jhona 349	India	International Rice Molecular Breeding Network
346	SE063	Indica	IRAT 352	Philippines	International Rice Molecular Breeding Network
347	SE064	Japonica	Domsiah	Iran	International Rice Molecular Breeding Network
348	SE065	Japonica	Tarom molaii	Iran	International Rice Molecular Breeding Network
349	SE066	Japonica	Binam	Iran	International Rice Molecular Breeding Network
350	SE067	Indica	MR 106	Malaysia	International Rice Molecular Breeding Network
351	SE068	Indica	MR 167	Malaysia	International Rice Molecular Breeding Network
352	SE069	Indica	MR 77 (Seberang)	Malaysia	International Rice Molecular Breeding Network
353	SE070	Indica	Innmayebaw	Malaysia	International Rice Molecular Breeding Network
354	SE071	Japonica	Basmati 385	Pakistan	International Rice Molecular Breeding Network
355	SE072	Indica	IR 6	Philippines	International Rice Molecular Breeding Network
356	SE073	Japonica	JP-5	Pakistan	International Rice Molecular Breeding Network
357	SE074	Indica	At 354	Sri Lanka	International Rice Molecular Breeding Network
358	SE075	Indica	BG 304	Sri Lanka	International Rice Molecular Breeding Network
359	SE076	Japonica	Lemont	United_States	International Rice Molecular Breeding Network
360	SE077	Japonica	M 401	United_States	International Rice Molecular Breeding Network
361	SE078	Indica	Cs 94	Vietnam	International Rice Molecular Breeding Network
362	SE079	Indica	OM 1706	Vietnam	International Rice Molecular Breeding Network
363	SE081	Indica	X 21	Vietnam	International Rice Molecular Breeding Network
364	SE082	Indica	X 22	Vietnam	International Rice Molecular Breeding Network
365	SE083	Indica	X 23	Vietnam	International Rice Molecular Breeding Network
366	SE084	Indica	C 71	Vietnam	International Rice Molecular Breeding Network
367	SE085	Indica	C 70	Vietnam	International Rice Molecular Breeding Network
368	SE086	Indica	Q 5	Vietnam	International Rice Molecular Breeding Network
369	SE087	Indica	Huanyangnian	China	International Rice Molecular Breeding Network
370	SE088	Indica	M 202	United_States	International Rice Molecular Breeding Network
371	SE089	Indica	Chhomromg	Nepal	International Rice Molecular Breeding Network
372	SE090	Indica	Govind	India	International Rice Molecular Breeding Network
373	SE091	Indica	UPR 191-66	India	International Rice Molecular Breeding Network
374	SE092	Indica	TGMS 29	India	International Rice Molecular Breeding Network
375	SE093	Indica	Swarna	India	International Rice Molecular Breeding Network
376	SE095	Indica	Ajaya	India	International Rice Molecular Breeding Network
377	SE096	Indica	Budda	India	International Rice Molecular Breeding Network
378	SE097	Indica	Doddabyranella	India	International Rice Molecular Breeding Network
379	SE098	Indica	Doddi	India	International Rice Molecular Breeding Network
380	SE099	Indica	Palung 2	Nepal	International Rice Molecular Breeding Network
381	SE100	Indica	Hei Mi Chan	Taiwan	International Rice Molecular Breeding Network
382	SE101	Indica	Tek Si Chut	Taiwan	International Rice Molecular Breeding Network
383	SE102	Indica	Rubio	Peru	International Rice Molecular Breeding Network
384	SE103	Japonica	Sadri rice 1	Iran	International Rice Molecular Breeding Network
385	SE105	Japonica	SAL BUI BAO	Vietnam	International Rice Molecular Breeding Network
386	SE106	Indica	Tun Sart	Vietnam	International Rice Molecular Breeding Network
387	SE107	Indica	Ziri	India	International Rice Molecular Breeding Network
388	SE108	Japonica	Dacca 6	Philippines	International Rice Molecular Breeding Network
389	SE109	Japonica	UP 15	Japan	International Rice Molecular Breeding Network
390	SE110	Japonica	Giza 14	Egypt	International Rice Molecular Breeding Network
391	SE111	Japonica	Ginga	Japan	International Rice Molecular Breeding Network
392	SE112	Japonica	Biniapan	-	International Rice Molecular Breeding Network
393	SE113	Indica	Guang Lu Ai 4	China	International Rice Molecular Breeding Network
394	SE114	Indica	Yun hui 72	China	International Rice Molecular Breeding Network
395	SE115	Japonica	Wudadaozhong	North Korea	International Rice Molecular Breeding Network
396	SE116	Indica	IR 65600-27-1-2-2	Philippines	International Rice Molecular Breeding Network
397	SE117	Indica	Yetuozai	China	International Rice Molecular Breeding Network
398	SE118	Indica	P59279	-	International Rice Molecular Breeding Network
399	SE119	Indica	TKM 6	India	International Rice Molecular Breeding Network
400	SE120	Indica	Guang122	China	International Rice Molecular Breeding Network
401	SE121	Indica	Tai-Zhong-Xian 10	Taiwan	International Rice Molecular Breeding Network
402	SE122	Indica	Yu Qiu Gu	China	International Rice Molecular Breeding Network
403	SE123	Indica	IR 71466-75-3-B-1	Philippines	International Rice Molecular Breeding Network
404	SE124	Indica	CAOZHAO-2	China	International Rice Molecular Breeding Network
405	SE125	Indica	IRBB 60	Philippines	International Rice Molecular Breeding Network
406	SE127	Indica	Gajale	Nepal	International Rice Molecular Breeding Network
407	SE128	Japonica	MOLOK	Indonesia	International Rice Molecular Breeding Network
408	SE129	Indica	CHIPDA	India	International Rice Molecular Breeding Network
409	SE130	Indica	ZALE	Myanmar	International Rice Molecular Breeding Network
410	SE131	Japonica	AP 423	India	International Rice Molecular Breeding Network
411	SE132	Indica	Zhengshan97	China	International Rice Molecular Breeding Network
412	SE133	Indica	IRBB 7	Philippines	International Rice Molecular Breeding Network
413	SE137	Japonica	Qd_441	China	International Rice Molecular Breeding Network
414	SE138	Japonica	Amareles	Portugal	International Rice Molecular Breeding Network
415	SE139	Japonica	Nipponbare	Japan	International Rice Molecular Breeding Network
416	SE140	Indica	Padi Siam Kuning	Malaysia	International Rice Molecular Breeding Network
417	SE141	Japonica	Ai Yeh Lu	China	International Rice Molecular Breeding Network
418	SE142	Japonica	Khasar	Iran	International Rice Molecular Breeding Network
419	SE143	Indica	Hta 7204	-	International Rice Molecular Breeding Network
420	SE144	Indica	Minghui 63	China	International Rice Molecular Breeding Network
421	SE145	Indica	CO 43	India	International Rice Molecular Breeding Network
422	SE146	Indica	Seberang	-	International Rice Molecular Breeding Network
423	SE147	Indica	Sri Raja	-	International Rice Molecular Breeding Network
424	SE148	Japonica	Karnal Local	India	International Rice Molecular Breeding Network
425	SE149	Indica	Chorofa	Philippines	International Rice Molecular Breeding Network
426	SE150	Japonica	AZUCENA	Philippines	International Rice Molecular Breeding Network
427	SE151	Indica	Cisadane	-	International Rice Molecular Breeding Network
428	SE152	Indica	Jalmagna	India	International Rice Molecular Breeding Network
429	SE153	Indica	Khao Dawk Mali 105	Thailand	International Rice Molecular Breeding Network
430	SE154	Indica	Madhukar	India	International Rice Molecular Breeding Network
431	SE155	Indica	MR 84	Malaysia	International Rice Molecular Breeding Network
432	SE156	Indica	PTB 33	India	International Rice Molecular Breeding Network
433	SE157	Indica	Shwe War Tun	Vietnam	International Rice Molecular Breeding Network
434	SE159	Indica	W 1263	India	International Rice Molecular Breeding Network
435	SE160	Indica	IR 42	Philippines	International Rice Molecular Breeding Network
436	SE161	Indica	TN1	Taiwan	International Rice Molecular Breeding Network
437	SE162	Japonica	Chaoyou 1	China	International Rice Molecular Breeding Network
438	SE163	Japonica	Xiushui 09	China	International Rice Molecular Breeding Network
439	SE164	Japonica	Wuyugeng 3	China	International Rice Molecular Breeding Network
440	SE165	Japonica	Wuyugeng 14	China	International Rice Molecular Breeding Network
441	SE166	Indica	Gui 649	China	International Rice Molecular Breeding Network
442	SE167	Indica	Gui 253	China	International Rice Molecular Breeding Network
443	SE168	Indica	Minghui 86	China	International Rice Molecular Breeding Network
444	SE169	Indica	II32B	China	International Rice Molecular Breeding Network
445	SE171	Japonica	Changbai 9	China	International Rice Molecular Breeding Network
446	SE172	Japonica	Huayu 560	China	International Rice Molecular Breeding Network
447	SE173	Japonica	Handao 502	China	International Rice Molecular Breeding Network
448	SE174	Japonica	Handao 297	China	International Rice Molecular Breeding Network
449	SE175	Indica	Huanghuazhan	China	International Rice Molecular Breeding Network
450	SE176	Indica	Pokhreli	-	International Rice Molecular Breeding Network
451	SE177	Indica	Zhongguangxiang 1	China	International Rice Molecular Breeding Network
452	SE178	Japonica	Songgeng 5	China	International Rice Molecular Breeding Network
453	SE179	Japonica	Suigeng 3	China	International Rice Molecular Breeding Network
454	SE180	Japonica	Kongyu131	-	International Rice Molecular Breeding Network
455	SE181	Indica	SLG 1	Japan	International Rice Molecular Breeding Network
456	SE182	Indica	9516-R9516	China	International Rice Molecular Breeding Network
457	SE183	Indica	Hanhui 10	China	International Rice Molecular Breeding Network
458	SE184	Indica	Zhonghui 8006	China	International Rice Molecular Breeding Network
459	SE185	Indica	Pokkali	China	International Rice Molecular Breeding Network
460	SE186	Japonica	Liaoxing 1	China	International Rice Molecular Breeding Network
461	SE187	Japonica	Minggeng 28	China	International Rice Molecular Breeding Network
462	SE188	Indica	Ceng 258	China	International Rice Molecular Breeding Network
463	SE189	Indica	Zhonghui 8015	China	International Rice Molecular Breeding Network
464	SE190	Indica	Zhenghui 7954	China	International Rice Molecular Breeding Network
465	SE191	Indica	Liushayouzhan 2	China	International Rice Molecular Breeding Network
466	SE192	Indica	Gui 362 (Guangshihuifuxi)	China	International Rice Molecular Breeding Network
467	SE193	Indica	Shuhui 498	China	International Rice Molecular Breeding Network
468	SE194	Japonica	Qd_471	-	International Rice Molecular Breeding Network
469	SE195	Indica	ZD2057	China	International Rice Molecular Breeding Network
470	SE196	Indica	84	China	International Rice Molecular Breeding Network
471	SE197	Indica	9311	China	International Rice Molecular Breeding Network
472	SE198	Indica	Luhui 17	China	International Rice Molecular Breeding Network
473	SE199	Indica	Shuhui 527	China	International Rice Molecular Breeding Network
474	SE200	Japonica	Minggeng 38	China	International Rice Molecular Breeding Network
475	SE201	Indica	Sanhuangzhan	China	International Rice Molecular Breeding Network
476	SE202	Indica	Jin23B	-	International Rice Molecular Breeding Network
477	SE203	Japonica	Songjing9	-	International Rice Molecular Breeding Network
478	SE204	Japonica	IR 69428-6-1-1-3-3	Philippines	International Rice Molecular Breeding Network
479	SE205	Indica	IR 2061-522-6-9	Philippines	International Rice Molecular Breeding Network
480	SE206	Indica	Gaozi	China	International Rice Molecular Breeding Network
481	SE209	Japonica	Qb_604	China	International Rice Molecular Breeding Network
482	SE210	Japonica	M 3122	China	International Rice Molecular Breeding Network
483	SE211	Japonica	Nongken 58	Japan	International Rice Molecular Breeding Network
484	SE212	Japonica	Chennong 89366	China	International Rice Molecular Breeding Network
485	SE213	Japonica	Brazil Nuodao	Brazil	International Rice Molecular Breeding Network
486	SE214	Indica	F6	China	International Rice Molecular Breeding Network
487	SE215	Indica	Hui 752	China	International Rice Molecular Breeding Network
488	SE216	Indica	Type 3	India	International Rice Molecular Breeding Network
489	SE217	Indica	FL 478	Philippines	International Rice Molecular Breeding Network
490	SE218	Japonica	IRAT 109	Brazil	International Rice Molecular Breeding Network
491	SE219	Indica	Zhongyouzao 81	China	International Rice Molecular Breeding Network
492	SE220	Indica	Jiafuzhan	China	International Rice Molecular Breeding Network
493	SE221	Japonica	Chugeng 27	China	International Rice Molecular Breeding Network
494	SE222	Japonica	Chugeng 28	China	International Rice Molecular Breeding Network
495	SE223	Indica	IR 77298-14-1-2	Philippines	International Rice Molecular Breeding Network
496	SE224	Indica	IR 06G113	Philippines	International Rice Molecular Breeding Network
497	SE225	Indica	KASALATH	Japan	International Rice Molecular Breeding Network
498	SE226	Indica	Bala	India	International Rice Molecular Breeding Network
499	SE228	Indica	IR 64-IL	China	International Rice Molecular Breeding Network
500	SE229	Indica	IR 52561-UBN-1-1-2	Philippines	International Rice Molecular Breeding Network
501	SE230	Indica	IR 55419-04	Philippines	International Rice Molecular Breeding Network
502	SE231	Indica	IR 58821-23-1-3-1	Philippines	International Rice Molecular Breeding Network
503	SE232	Indica	IR 62266-42-6-2	Philippines	International Rice Molecular Breeding Network
504	SE233	Indica	NSIC RC 9	Philippines	International Rice Molecular Breeding Network
505	SE234	Indica	Vandana	-	International Rice Molecular Breeding Network
506	SE235	Indica	B 6136-3-TB-0-1-5	Philippines	International Rice Molecular Breeding Network
507	SE236	Indica	BW 311-9	Philippines	International Rice Molecular Breeding Network
508	SE238	Indica	Carijo	Brazil	International Rice Molecular Breeding Network
509	SE239	Japonica	IAC 47	Philippines	International Rice Molecular Breeding Network
510	SE240	Japonica	IR 47686-4-4-B-1	Philippines	International Rice Molecular Breeding Network
511	SE241	Japonica	IR 47686-6-2-1-1	Philippines	International Rice Molecular Breeding Network
512	SE245	Indica	IRAT 144	Indonesia	International Rice Molecular Breeding Network
513	SE246	Japonica	Kinandang Patong	Philippines	International Rice Molecular Breeding Network
514	SE247	Indica	2004	China	International Rice Molecular Breeding Network
515	SE248	Indica	829	China	International Rice Molecular Breeding Network
516	SE249	Japonica	Xudao4	-	International Rice Molecular Breeding Network
517	SE251	Indica	YuetaiB	-	International Rice Molecular Breeding Network
518	SE252	Indica	Xieqingzao B	China	International Rice Molecular Breeding Network
519	SE253	Indica	Zhenshan 97B	China	International Rice Molecular Breeding Network
520	SE254	Indica	Chuanxiang 29B	China	International Rice Molecular Breeding Network
521	SE255	Indica	Bo B	China	International Rice Molecular Breeding Network
522	SE256	Indica	Zhong 9B	China	International Rice Molecular Breeding Network
523	SE257	Japonica	Y16B	-	International Rice Molecular Breeding Network
524	SE258	Japonica	5216B	China	International Rice Molecular Breeding Network
525	SE259	Japonica	C415	-	International Rice Molecular Breeding Network
526	SE260	Japonica	IAC 3	China	International Rice Molecular Breeding Network
527	SE261	Indica	PADISENEMOK	-	International Rice Molecular Breeding Network
528	SE263	Indica	MONOLAYA	United_States	International Rice Molecular Breeding Network
529	SE264	Japonica	DINORADO	-	International Rice Molecular Breeding Network
530	SE265	Indica	IET 1444	India	International Rice Molecular Breeding Network
531	SE266	Indica	ARROZVERMELHO	Philippines	International Rice Molecular Breeding Network
532	SE267	Japonica	IAC 165	Brazil	International Rice Molecular Breeding Network
533	SE268	Indica	TAICHUNGNATIVE1	Taiwan	International Rice Molecular Breeding Network
534	SE271	Indica	NONA BOKRA	India	International Rice Molecular Breeding Network
535	SE272	Indica	IR 26	Philippines	International Rice Molecular Breeding Network
536	SE273	Indica	IR 8192-200-3-3-1-1	Philippines	International Rice Molecular Breeding Network
537	SE274	Japonica	02428-IL	China	International Rice Molecular Breeding Network
538	SE275	Indica	IR 68	Philippines	International Rice Molecular Breeding Network
539	SE276	Japonica	Yuedao 1	China	International Rice Molecular Breeding Network
540	SE277	Japonica	Maravilha	Brazil	International Rice Molecular Breeding Network
541	SE278	Indica	IR 68897 B	Philippines	International Rice Molecular Breeding Network
542	SE279	Japonica	Lijiangxintuanheigu	China	International Rice Molecular Breeding Network
543	SE280	Japonica	Changyebaochixi	China	International Rice Molecular Breeding Network
544	SE281	Japonica	Han502	-	International Rice Molecular Breeding Network
545	SE282	Japonica	Nonglinnuo	China	International Rice Molecular Breeding Network
546	SE283	Japonica	C 349	China	International Rice Molecular Breeding Network
547	SE284	Japonica	C52	China	International Rice Molecular Breeding Network
548	SE285	Indica	D 11	China	International Rice Molecular Breeding Network
549	SE286	Indica	725	China	International Rice Molecular Breeding Network
550	SE287	Indica	Duo57	-	International Rice Molecular Breeding Network
551	SE288	Indica	D 15	China	International Rice Molecular Breeding Network
552	SE289	Indica	Enhui 58	China	International Rice Molecular Breeding Network
553	SE290	Indica	Wansan	China	International Rice Molecular Breeding Network
554	SE291	Indica	Minghui 77	China	International Rice Molecular Breeding Network
555	SE292	Indica	Chaohui-1	China	International Rice Molecular Breeding Network
556	SE293	Indica	IR 74	Philippines	International Rice Molecular Breeding Network
557	SE294	Indica	Guihui 2190	China	International Rice Molecular Breeding Network
558	SE295	Indica	Guihui 5832	China	International Rice Molecular Breeding Network
559	SE296	Japonica	Minggeng 1	China	International Rice Molecular Breeding Network
560	SE297	Indica	Guihui 168	China	International Rice Molecular Breeding Network
561	SE298	Indica	Qianhui 875	China	International Rice Molecular Breeding Network
562	SE299	Indica	SB90	China	International Rice Molecular Breeding Network
563	SE300	Indica	LX 2007	China	International Rice Molecular Breeding Network
564	SE301	Indica	Luyin 46	China	International Rice Molecular Breeding Network
565	SE302	Indica	ZH 5	China	International Rice Molecular Breeding Network
566	SE303	Japonica	Mongolia Rice	China	International Rice Molecular Breeding Network
567	SE304	Japonica	HP 121	China	International Rice Molecular Breeding Network
568	SE306	Japonica	Lunhui 422	China	International Rice Molecular Breeding Network
569	SE307	Indica	F88	China	International Rice Molecular Breeding Network
570	SE308	Japonica	Wuyungeng 7	China	International Rice Molecular Breeding Network
571	SE309	Indica	WH26	China	International Rice Molecular Breeding Network
572	SE310	Indica	R106	China	International Rice Molecular Breeding Network
573	SE311	Indica	117	China	International Rice Molecular Breeding Network
574	SE312	Japonica	Zidao	North Korea	International Rice Molecular Breeding Network
575	SE313	Japonica	MR 39	China	International Rice Molecular Breeding Network
576	SE314	Japonica	MR 19	China	International Rice Molecular Breeding Network
577	SE315	Indica	Heiheaihui	China	International Rice Molecular Breeding Network
578	SE316	Indica	Mengguandamagu	China	International Rice Molecular Breeding Network
579	SE317	Japonica	Zhendao 88	China	International Rice Molecular Breeding Network
580	SE318	Indica	PD29	China	International Rice Molecular Breeding Network
581	SE319	Indica	Honghui 98	China	International Rice Molecular Breeding Network
582	SE321	Japonica	Nangeng 45	China	International Rice Molecular Breeding Network
583	SE322	Indica	Hongwan 1	China	International Rice Molecular Breeding Network
584	SE323	Japonica	Nangeng 47	China	International Rice Molecular Breeding Network
585	SE325	Indica	Baoxuan 21	China	International Rice Molecular Breeding Network
586	SE326	Japonica	Jinchuanyihao	China	International Rice Molecular Breeding Network
587	SE327	Japonica	Yueguang	Japan	International Rice Molecular Breeding Network
588	SE328	Japonica	Song 820	China	International Rice Molecular Breeding Network
589	SE329	Japonica	Xudao 3	China	International Rice Molecular Breeding Network
590	SE330	Japonica	Daohuaxiang	China	International Rice Molecular Breeding Network
591	SE331	Japonica	Huaidao 9	China	International Rice Molecular Breeding Network
592	SE332	Indica	B14	China	International Rice Molecular Breeding Network
593	SE333	Indica	B15	China	International Rice Molecular Breeding Network
594	SE334	Indica	B5	China	International Rice Molecular Breeding Network
595	SE335	Indica	B5-10	China	International Rice Molecular Breeding Network
596	SE336	Indica	Luhan 1	China	International Rice Molecular Breeding Network
597	SE337	Indica	Hua 564	China	International Rice Molecular Breeding Network
598	SE338	Indica	Hua 565	China	International Rice Molecular Breeding Network
599	SE339	Indica	Wanxian 763	China	International Rice Molecular Breeding Network
600	SE340	Indica	Wanxian 77	China	International Rice Molecular Breeding Network
601	SE341	Japonica	Hexi 41	China	International Rice Molecular Breeding Network
602	SE342	Japonica	Yungeng 23	China	International Rice Molecular Breeding Network
603	SE343	Indica	SAGC-4	China	International Rice Molecular Breeding Network
604	SE344	Indica	SAGC-7	China	International Rice Molecular Breeding Network
605	SE345	Indica	Zhonghua 1	China	International Rice Molecular Breeding Network
606	SE346	Indica	KCD 1	-	International Rice Molecular Breeding Network
607	SE347	Japonica	Wuyujing20	-	International Rice Molecular Breeding Network
608	SE348	Japonica	053 A-3	China	International Rice Molecular Breeding Network
609	SE349	Japonica	BD 007	China	International Rice Molecular Breeding Network
610	SE350	Japonica	CAU 1	China	International Rice Molecular Breeding Network
611	SE351	Japonica	CAU 2	China	International Rice Molecular Breeding Network
612	SE352	Japonica	Yunlu 102	China	International Rice Molecular Breeding Network
613	SE353	Japonica	Yandao 8	China	International Rice Molecular Breeding Network
614	SE354	Indica	PSBRC 80	Philippines	International Rice Molecular Breeding Network
615	SE355	Indica	PSBRC 82	Philippines	International Rice Molecular Breeding Network
616	SE356	Japonica	Yunlu 103	China	International Rice Molecular Breeding Network
617	SE357	Indica	Y075	-	International Rice Molecular Breeding Network
618	SE358	Indica	G341	-	International Rice Molecular Breeding Network
619	SE359	Indica	YZX1	-	International Rice Molecular Breeding Network
620	SE360	Indica	YZX2	-	International Rice Molecular Breeding Network
621	SE361	Indica	42686	-	International Rice Molecular Breeding Network
622	SE362	Japonica	Compact Plant Type Material	China	International Rice Molecular Breeding Network
623	SE363	Indica	Ganwanxian 37 (926)	China	International Rice Molecular Breeding Network
624	SE364	Japonica	Haogelao	China	International Rice Molecular Breeding Network
625	SE365	Indica	N 22	India	International Rice Molecular Breeding Network
626	SE366	Indica	IRBB 62	Philippines	International Rice Molecular Breeding Network
627	SE367	Indica	Chenghui 727	China	International Rice Molecular Breeding Network
628	SE368	Japonica	NERICA 1	Africa	International Rice Molecular Breeding Network
629	SE369	Japonica	NERICA 2	Africa	International Rice Molecular Breeding Network
630	SE370	Japonica	NERICA 8	Africa	International Rice Molecular Breeding Network
631	SE371	Japonica	NERICA 9	Africa	International Rice Molecular Breeding Network
632	SE372	Indica	NERICA-L-1	Africa	International Rice Molecular Breeding Network
633	SE373	Indica	NERICA-L-20	Africa	International Rice Molecular Breeding Network
634	SE374	Indica	NERICA-L-27	Africa	International Rice Molecular Breeding Network
635	SE375	Indica	Huhan 15	China	International Rice Molecular Breeding Network
636	SE376	Indica	Nionoka	Mali	International Rice Molecular Breeding Network
637	SE377	Japonica	Yandao 9	China	International Rice Molecular Breeding Network
638	SE378	Indica	Adny 11	-	International Rice Molecular Breeding Network
639	SE379	Indica	Kogomg 1-1	-	International Rice Molecular Breeding Network
640	SE380	Japonica	Hongza	China	International Rice Molecular Breeding Network
641	SE381	Japonica	Fengza	China	International Rice Molecular Breeding Network
642	SE382	Indica	NPT-100	China	International Rice Molecular Breeding Network
643	SE383	Indica	NPT-114	China	International Rice Molecular Breeding Network
644	SE384	Indica	1088	-	International Rice Molecular Breeding Network
645	SE385	Indica	KR 200	Thailand	International Rice Molecular Breeding Network
646	SE386	Japonica	Jinyuan 85	China	International Rice Molecular Breeding Network
647	SE387	Indica	Yuelianggu	China	International Rice Molecular Breeding Network
648	SE388	Japonica	YJ 30	China	International Rice Molecular Breeding Network
649	SE389	Indica	SARD	-	International Rice Molecular Breeding Network
650	SE390	Indica	Huangsizhan	China	International Rice Molecular Breeding Network
651	SE391	Indica	Molizhanxuan	China	International Rice Molecular Breeding Network
652	SE392	Japonica	YSBR 1	China	International Rice Molecular Breeding Network
653	SE393	Japonica	Guandong 194 (Soft Rice)	Japan	International Rice Molecular Breeding Network
654	SE394	Japonica	Nangeng 46 (Soft Rice)	China	International Rice Molecular Breeding Network
655	SE396	Indica	Matatag 2	Philippines	International Rice Molecular Breeding Network
656	SE397	Japonica	Tog6542	-	International Rice Molecular Breeding Network
657	SE398	Indica	IR 64 A	Philippines	International Rice Molecular Breeding Network
658	SE399	Japonica	Qp_457	-	International Rice Molecular Breeding Network
659	SE400	Indica	611	China	International Rice Molecular Breeding Network
660	SE401	Indica	33	China	International Rice Molecular Breeding Network
661	SE402	Indica	1892S	China	International Rice Molecular Breeding Network
662	SE403	Indica	Anxuan 6	China	International Rice Molecular Breeding Network
663	SE404	Indica	Xianhui 207	China	International Rice Molecular Breeding Network
664	SE405	Indica	R15	China	International Rice Molecular Breeding Network
665	SE406	Indica	38	China	International Rice Molecular Breeding Network
666	SE407	Indica	287	China	International Rice Molecular Breeding Network
667	SE408	Indica	Yuehui 9113	China	International Rice Molecular Breeding Network
668	SE409	Indica	Xianghui 299	China	International Rice Molecular Breeding Network
669	SE410	Indica	Changhui 121	China	International Rice Molecular Breeding Network
670	SE411	Indica	Lehui 188	China	International Rice Molecular Breeding Network
671	SE412	Indica	432	China	International Rice Molecular Breeding Network
672	SE413	Indica	207R	China	International Rice Molecular Breeding Network
673	SE414	Indica	402	China	International Rice Molecular Breeding Network
674	SE415	Indica	458	China	International Rice Molecular Breeding Network
675	SE416	Indica	T0463	China	International Rice Molecular Breeding Network
676	SE417	Indica	T0974	China	International Rice Molecular Breeding Network
677	SE418	Indica	ZR02	-	International Rice Molecular Breeding Network
678	SE419	Japonica	Ninggeng 3	China	International Rice Molecular Breeding Network
679	SE420	Japonica	Yangfugeng 8	China	International Rice Molecular Breeding Network
680	SE421	Japonica	Yanggeng 4038	China	International Rice Molecular Breeding Network
681	SE422	Japonica	Zhendao 99	China	International Rice Molecular Breeding Network
682	SE423	Japonica	Wugeng 15	China	International Rice Molecular Breeding Network
683	SE424	Japonica	Wuyungeng 21	China	International Rice Molecular Breeding Network
684	SE425	Japonica	Huageng 6	China	International Rice Molecular Breeding Network
685	SE426	Japonica	Nangeng 44	China	International Rice Molecular Breeding Network
686	SE427	Japonica	Wuxianggeng 14	China	International Rice Molecular Breeding Network
687	SE428	Japonica	Xudao 5	China	International Rice Molecular Breeding Network
688	SE429	Japonica	Liangeng 4	China	International Rice Molecular Breeding Network
689	SE430	Japonica	Changnonggeng 5	China	International Rice Molecular Breeding Network
690	SE431	Japonica	Wuyungeng 19	China	International Rice Molecular Breeding Network
691	SE432	Indica	Texianzhan 25	China	International Rice Molecular Breeding Network
692	SE433	Indica	Xianxiaozhan	China	International Rice Molecular Breeding Network
693	SE434	Indica	Fenghuazhan	China	International Rice Molecular Breeding Network
694	SE435	Indica	Qilisimiao	China	International Rice Molecular Breeding Network
695	SE436	Indica	Zhenhuiai 1	China	International Rice Molecular Breeding Network
696	SE437	Indica	Guinongzhan	China	International Rice Molecular Breeding Network
697	SE438	Indica	Hemeizhan	China	International Rice Molecular Breeding Network
698	SE439	Indica	Yuxiangyouzhan	China	International Rice Molecular Breeding Network
699	SE440	Indica	Yuejingsimiao 2	China	International Rice Molecular Breeding Network
700	SE441	Indica	Yesizhan	China	International Rice Molecular Breeding Network
701	SE442	Indica	Guihuazhan	China	International Rice Molecular Breeding Network
702	SE443	Indica	Youzhan 8	China	International Rice Molecular Breeding Network
703	SE444	Japonica	Dongnong 428	China	International Rice Molecular Breeding Network
704	SE445	Japonica	Kendao 12	China	International Rice Molecular Breeding Network
705	SE446	Japonica	Kenjiandao 6	China	International Rice Molecular Breeding Network
706	SE447	Japonica	Longdao 5	China	International Rice Molecular Breeding Network
707	SE448	Japonica	Longgeng 20	China	International Rice Molecular Breeding Network
708	SE449	Japonica	Longgeng 21	China	International Rice Molecular Breeding Network
709	SE450	Japonica	Longgeng 24	China	International Rice Molecular Breeding Network
710	SE451	Japonica	Longgeng 26	China	International Rice Molecular Breeding Network
711	SE452	Japonica	Sanjiang 1	China	International Rice Molecular Breeding Network
712	SE453	Japonica	Song 01-173	China	International Rice Molecular Breeding Network
713	SE454	Japonica	Songgeng 10	China	International Rice Molecular Breeding Network
714	SE455	Japonica	Songgeng 6	China	International Rice Molecular Breeding Network
715	SE456	Japonica	Suigeng 10	China	International Rice Molecular Breeding Network
716	SE457	Japonica	Suigeng 4	China	International Rice Molecular Breeding Network
717	SE458	Japonica	Suigeng 7	China	International Rice Molecular Breeding Network
718	SE459	Japonica	Suigeng 8	China	International Rice Molecular Breeding Network
719	SE460	Japonica	Suigeng 9	China	International Rice Molecular Breeding Network
720	SE461	Japonica	Tongnian 1	China	International Rice Molecular Breeding Network
721	SE462	Japonica	Fuyuan 4	China	International Rice Molecular Breeding Network
722	SE463	Japonica	Tonghe 832	China	International Rice Molecular Breeding Network
723	SE464	Indica	Xiangwanxian 11	China	International Rice Molecular Breeding Network
724	SE465	Indica	Xiangwanxian 13	China	International Rice Molecular Breeding Network
725	SE466	Indica	Xiangzaoxian 24	China	International Rice Molecular Breeding Network
726	SE467	Indica	Xiangzaoxian 31	China	International Rice Molecular Breeding Network
727	SE468	Indica	Xiangzaoxian 45	China	International Rice Molecular Breeding Network
728	SE469	Indica	RR2-6	-	International Rice Molecular Breeding Network
729	SE470	Japonica	Xiushui 114	China	International Rice Molecular Breeding Network
730	SE471	Japonica	Xiushui 123	China	International Rice Molecular Breeding Network
731	SE472	Japonica	Xiushui 128	China	International Rice Molecular Breeding Network
732	SE473	Japonica	Zhonghua 11	China	International Rice Molecular Breeding Network
733	SE474	Japonica	Zhegeng 22	China	International Rice Molecular Breeding Network
734	SE475	Indica	Zhongjian 100	China	International Rice Molecular Breeding Network
735	SE476	Indica	Zhongjian 99-38	China	International Rice Molecular Breeding Network
736	SE477	Indica	Jiayu 948	China	International Rice Molecular Breeding Network
737	SE478	Japonica	Jia 991	China	International Rice Molecular Breeding Network
738	SE479	Japonica	Jia 33	China	International Rice Molecular Breeding Network
739	SE480	Japonica	Liangeng 6	China	International Rice Molecular Breeding Network
740	SE481	Indica	Jinzao 47	China	International Rice Molecular Breeding Network
741	SE482	Japonica	Liaogeng 294	China	International Rice Molecular Breeding Network
742	SE483	Japonica	Liaogeng 454	China	International Rice Molecular Breeding Network
743	SE484	Japonica	Liaogeng 9	China	International Rice Molecular Breeding Network
744	SE485	Japonica	Yanfeng 47	China	International Rice Molecular Breeding Network
745	SE486	Indica	Quanzhen 10	China	International Rice Molecular Breeding Network
746	SE487	Indica	Ganwanxian 30	China	International Rice Molecular Breeding Network
747	SE510	Japonica	-	China	International Rice Molecular Breeding Network
