# Supplementary material for: Genetic-based dissection of resistance to bacterial leaf streak in rice by GWAS
Source: BMC Plant Biol. 2023 Aug 18;23:396. doi: 10.1186/s12870-023-04412-7 (PMC10436437; doi:10.1186/s12870-023-04412-7)
Supplement: Supplementary file 3 — Additional file 3: Table S2. Significant association signals for RBLS in the indica and japonica populations detected by rMVP using FarmCPU model. [file 12870_2023_4412_MOESM3_ESM.xlsx]

## Sheet: Sheet1
	Table S2 Significant association signals for RBLS in the indica and japonica populations detected by rMVP using FarmCPU model
	Population	QTL Name	Chr.	Lead SNP	-LOG(P)	PVE (%)	Previous QTL	Candidate gene	Reference
	Indica	qRBLS1-1	1	Chr1_252816	5.27977	7.98189
		qRBLS1-2	1	Chr1_5048299	5.00921	10.4383
		qRBLS1-3	1	Chr1_41361587	5.2989	11.8589
		qRBLS2-3	2	Chr2_28028924	5.26084	11.1673
		qRBLS2-4	2	Chr2_35080024	5.91955	17.9779
		qRBLS3-9	3	Chr3_22685213	5.13532	9.04978
		qRBLS3-10	3	Chr3_23066648	5.10269	8.63229
		qRBLS3-11	3	Chr3_23760521	7.09147	9.18223
		qRBLS3-6	3	Chr3_26684482	5.17321	7.96561	qnBLS3.2		29
		qRBLS3-12	3	Chr3_28422908	5.46833	11.152
		qRBLS3-13	3	Chr3_31311287	6.66187	10.4429
		qRBLS4-5	4	Chr4_21393978	5.01751	11.5067
		qRBLS4-6	4	Chr4_23253381	5.00026	8.29024
		qRBLS5-3	5	Chr5_28510382	5.56958	16.5676
		qRBLS6-3	6	Chr6_7657252	5.08977	12.5708
		qRBLS6-4	6	Chr6_8038634	5.71559	13.4406
		qRBLS9-4	9	Chr9_4822092	5.56977	11.6609
		qRBLS9-3	9	Chr9_7419876	5.22815	10.0144
		qRBLS10-3	10	Chr10_9937117	5.77732	12.2078			29
		qRBLS11-1	11	Chr11_24623367	5.48477	8.85093	qnBLS11.14
		qRBLS12-3	12	Chr12_19556254	5.48945	8.47033
	Japonica	qRBLS1-4	1	Chr1_16931090	5.20899	17.0907
		qRBLS1-5	1	Chr1_20392608	5.38462	12.4563
		qRBLS2-5	2	Chr2_14177812	5.04541	18.418
		qRBLS2-6	2	Chr2_19807772	5.29276	13.6066
		qRBLS2-7	2	Chr2_20127700	6.85378	11.4489	qnBLS2.4		29
		qRBLS2-8	2	Chr2_20797941	5.74364	13.6841
		qRBLS2-9	2	Chr2_21442239	6.56851	11.7032
		qRBLS2-10	2	Chr2_22187438	5.192	13.4389
		qRBLS2-11	2	Chr2_22380856	5.47909	15.0444
		qRBLS2-12	2	Chr2_22660796	7.64162	14.2221
		qRBLS2-13	2	Chr2_23219845	5.10344	14.3584
		qRBLS2-14	2	Chr2_23503207	5.24887	13.5828	qnBLS2.5/qBLS		16,29
		qRBLS2-15	2	Chr2_24560637	7.98933	15.6281
		qRBLS2-16	2	Chr2_25320592	5.02079	13.2909		OsPSKR1	31
		qRBLS2-17	2	Chr2_26280052	5.1164	11.5614
		qRBLS2-18	2	Chr2_30958268	5.10117	10.7605
		qRBLS2-19	2	Chr2_31189956	5.52194	11.0167
		qRBLS3-14	3	Chr3_34076517	5.02119	10.228
		qRBLS3-15	3	Chr3_35077944	5.32855	11.3011
		qRBLS4-7	4	Chr4_22323870	5.0534	12.9983		Osaba1	32
		qRBLS6-5	6	Chr6_10171061	6.51536	11.4917
		qRBLS6-6	6	Chr6_10612784	5.20794	10.5022	qnBLS6.2		29
		qRBLS6-7	6	Chr6_14090841	5.33546	13.4384
		qRBLS6-8	6	Chr6_19941454	5.10998	13.0827
		qRBLS7-1	7	Chr7_16794965	5.02961	13.2678
		qRBLS7-2	7	Chr7_19480906	5.09197	15.6367
		qRBLS8-1	8	Chr8_6053470	5.11723	12.3903	qnBLS8.4		29
		qRBLS8-2	8	Chr8_21929453	5.1878	13.6643	QTL2		30
		qRBLS9-5	9	Chr9_5702724	7.39988	12.2825
		qRBLS9-6	9	Chr9_15954373	7.46558	11.6308
		qRBLS11-2	11	Chr11_5272454	5.80239	12.5877
		qRBLS11-3	11	Chr11_9322106	5.88128	11.6042
		qRBLS11-4	11	Chr11_11668963	6.60043	13.3723
		qRBLS11-5	11	Chr11_11952958	5.55529	11.6499
		qRBLS11-6	11	Chr11_13767630	5.8565	14.2992
		qRBLS11-7	11	Chr11_14049725	5.07986	11.1025
		qRBLS11-8	11	Chr11_14557016	5.99948	12.4142
		qRBLS11-9	11	Chr11_16570668	5.05541	11.1188
		qRBLS12-4	12	Chr12_3923681	6.34085	13.2111
		qRBLS12-5	12	Chr12_22664334	5.90783	12.7055
